# Supplementary material for: The Impact of Health Literacy–Sensitive Design and Heart Age in a Cardiovascular Disease Prevention Decision Aid: Randomized Controlled Trial and End-User Testing
Source: JMIR Cardio. 2022 Apr 15;6(1):e34142. doi: 10.2196/34142 (PMC9055529; doi:10.2196/34142)
Supplement: Multimedia Appendix 1 [file cardio_v6i1e34142_app1.xlsx]

## Sheet: Sheet1
Section	'Control'	'Standard'	'Literacy-sensitive'
Results page
Decision aid
Action plan
